# Supplementary material for: Metabolic Profiling of SH-SY5Y and Neuro2A Cells in Relation to Fetal Calf Serum (FCS) Concentration in Culture Media
Source: Metabolites. 2024 Mar 26;14(4):188. doi: 10.3390/metabo14040188 (PMC11052363; doi:10.3390/metabo14040188)
Supplement: Supplementary file 1 [file metabolites-14-00188-s001.zip]

Archive with 1 entries (1 files):
- metabolites-2912205-supplementary.pdf
